# Supplementary material for: Horizontal Dispersal Limitation and Vertical Environmental Filtering Drive Ciliate Community Assembly in a Tibetan Plateau Deep Lake
Source: Microorganisms. 2026 Feb 11;14(2):422. doi: 10.3390/microorganisms14020422 (PMC12942737; doi:10.3390/microorganisms14020422)
Supplement: Supplementary file 1 [file microorganisms-14-00422-s001.zip]

Archive with 1 entries (1 files):
- microorganisms-4105491-supplementary.xlsx
