# Supplementary material for: Horizontal Dispersal Limitation and Vertical Environmental Filtering Drive Ciliate Community Assembly in a Tibetan Plateau Deep Lake
Source: Microorganisms. 2026 Feb 11;14(2):422. doi: 10.3390/microorganisms14020422 (PMC12942737; doi:10.3390/microorganisms14020422)
Supplement: Supplementary file 1 [file microorganisms-14-00422-s001.zip › microorganisms-4105491-supplementary.xlsx]

## Sheet: Overview
Horizontal Dispersal Limitation and Vertical Environmental Filtering Drive Ciliate Community Assembly in a Tibetan Plateau Deep Lake
Supplementary Materials
Supplementary Table S1 Geographic location and environmental characteristics of the horizontal sampling sites in Basomtso Lake
Supplementary Table S2 Depths and environmental characteristics of the vertical sampling profile at site B15 in Basomtso Lake
Supplementary Table S3 Relative abundances of the top 10 dominant ciliate ASVs in horizontal and vertical communities.
Supplementary Table S4 Results of the BIOENV analysis linking environmental factors to ciliate communities in Basomtso Lake.
Supplementary Table S5 Mantel test results for correlations between environmental variables and the horizontal ciliate community in Basomtso Lake
Supplementary Table S6 Mantel test results for correlations between environmental variables and the vertical ciliate community in Basomtso Lake
Supplementary Table S7 Indicator taxa and change points for the horizontal ciliate community identified by Threshold Indicator Taxa Analysis (TITAN) along the resistivity (RES) gradient
Supplementary Table S8 Indicator taxa and change points for the vertical ciliate community identified by Threshold Indicator Taxa Analysis (TITAN) along the water temperature (WT) gradient

## Sheet: Table S1
Table S1 Geographic location and environmental characteristics of the horizontal sampling sites in Basomtso Lake
Site	Group	Latitude	Longitude	Altitude	pH	EC	TDS	Salt	WT	DO	TUR	RES	NH3-N
H1.1	River Plume Zone	30.0573	94.0311	3474.9	7.21	99.8	69.6	45.3	8.4	8.75	112	10.8	0.09
H1.2	River Plume Zone	30.0573	94.0311	3474.9	7.11	95	67.6	43	8.3	7.64	117	10.2	0.18
H1.3	River Plume Zone	30.0573	94.0311	3474.9	7.11	94.3	66.8	42.5	8.5	6.85	118	11.1	0.13
H2.1	River Plume Zone	30.0426	94.0193	3478.4	7.47	104.4	74.1	49.3	12.3	4.29	19.5	9.55	0.15
H2.2	River Plume Zone	30.0426	94.0193	3478.4	7.36	105	74.7	48.7	10.4	4.42	40.1	9.71	0.1
H2.3	River Plume Zone	30.0426	94.0193	3478.4	7.41	104.1	74.1	47.4	8.6	4.58	15.1	10	0.2
H3.1	River Plume Zone	30.0433	94.0101	3478.5	7.45	104.8	74.7	50	13.6	4.16	20.4	9.56	0.04
H3.2	River Plume Zone	30.0433	94.0101	3478.5	7.5	104.3	74.1	49.1	12	4.33	24.4	9.62	0.04
H3.3	River Plume Zone	30.0433	94.0101	3478.5	7.43	105.4	74.8	49.5	11.7	4.32	26.6	9.47	0.04
H4.1	Littoral Zone	30.0267	93.9788	3472.8	7.49	103.1	73.2	48.8	12.5	3.97	15.1	9.71	0.02
H4.2	Littoral Zone	30.0267	93.9788	3472.8	7.41	103.3	73.2	48.8	12.2	4.1	14.8	9.8	0.02
H4.3	Littoral Zone	30.0267	93.9788	3472.8	7.39	102.7	72.8	48.4	12.2	4.28	14.9	9.91	0.02
H5.1	Littoral Zone	30.0252	93.9289	3480.6	7.54	101.5	72.1	48.3	12.7	4.53	12.8	9.7	0.03
H5.2	Littoral Zone	30.0252	93.9289	3480.6	7.48	101	71.8	47.9	12.3	4.51	13.1	10.1	0.03
H5.3	Littoral Zone	30.0252	93.9289	3480.6	7.48	101.1	71.8	48	12.5	4.36	13	10.2	0.03
H6.1	Pelagic Zone	29.9954	93.8875	3485.9	7.05	86.5	60.6	40.1	11.1	8.78	14	12.4	0.15
H6.2	Pelagic Zone	29.9954	93.8875	3485.9	7.05	86.5	61.7	40.2	10.2	6.49	14.1	12.1	0.14
H6.3	Pelagic Zone	29.9954	93.8875	3485.9	7.08	85.6	60.9	40.3	10.7	6.18	13.6	11.8	0.2
H7.1	Pelagic Zone	30.0038	93.8977	3467.8	7.64	108.5	77.2	51	11.7	7.6	15.8	9.06	0.35
H7.2	Pelagic Zone	30.0038	93.8977	3467.8	7.54	104.1	74.1	48.8	11.1	6.14	16.5	9.67	0.3
H7.3	Pelagic Zone	30.0038	93.8977	3467.8	7.5	101.8	71.6	47.2	11	5.49	14.4	10.3	0.33
H8.1	Littoral Zone	30.0058	93.9272	3475.6	7.51	101.1	71.9	47.1	10.9	4.4	13	10.3	0.1
H8.2	Littoral Zone	30.0058	93.9272	3475.6	7.5	101.1	71.8	47.1	10.7	4.42	11.9	10	0.1
H8.3	Littoral Zone	30.0058	93.9272	3475.6	7.5	101	71.8	46.9	10.3	4.53	12.9	10.3	0.1
H9.1	River Plume Zone	30.0098	93.9598	3469.3	7.69	99.3	70.6	45.5	9.3	4.39	28.7	10.1	0.02
H9.2	River Plume Zone	30.0098	93.9598	3469.3	7.46	98.1	69.6	44.8	9	4.55	28.2	10.4	0.02
H9.3	River Plume Zone	30.0098	93.9598	3469.3	7.43	97.2	69.1	44.3	8.7	4.42	27.4	10.4	0.02
H10.1	River Plume Zone	29.9992	93.9788	3476.7	7.32	69.8	49.1	32.2	9.3	6.86	81.5	14.9	0.13
H10.2	River Plume Zone	29.9992	93.9788	3476.7	7.2	69	48.9	32	9.2	6.36	97.1	15	0.08
H10.3	River Plume Zone	29.9992	93.9788	3476.7	7.19	68.8	48.9	32	9.2	5.93	88.7	15.2	0.2
H11.1	Littoral Zone	30.0116	93.9786	3478.6	7.59	101.7	72.4	47.2	10.2	4.43	20.5	10.1	0.02
H11.2	Littoral Zone	30.0116	93.9786	3478.6	7.38	101.8	72.2	46.8	10	4.22	18.2	10.3	0.02
H11.3	Littoral Zone	30.0116	93.9786	3478.6	7.3	101.5	72.1	46.8	10	4.41	17.6	9.9	0.02
H12.1	Littoral Zone	30.0168	94.0104	3471.5	7.57	104.4	74.3	49.6	12.8	1.15	16.5	9.46	0.08
H12.2	Littoral Zone	30.0168	94.0104	3471.5	7.38	103.7	73.7	49.4	13	4.18	16.3	9.74	0.08
H12.3	Littoral Zone	30.0168	94.0104	3471.5	7.4	103.4	73.5	49.5	13.4	4.27	14.9	9.87	0.08
H13.1	Pelagic Zone	30.0297	94.0106	3479.9	7.53	105.3	74.8	49.8	12.1	4.2	17.6	10.5	0.12
H13.2	Pelagic Zone	30.0297	94.0106	3479.9	7.49	104.1	74	49.5	12.9	4.3	16.5	9.7	0.12
H13.3	Pelagic Zone	30.0297	94.0106	3479.9	7.4	103.6	73.6	49.7	13.6	4.27	16.1	9.63	0.12
H14.1	Pelagic Zone	30.0192	93.9795	3475	7.45	103.7	73.7	48.7	11.5	4.5	15.5	9.72	0.02
H14.2	Pelagic Zone	30.0192	93.9795	3475	7.3	103.8	73.6	48.5	11.3	4.4	16.7	9.92	0.02
H14.3	Pelagic Zone	30.0192	93.9795	3475	7.37	103.7	73.6	48.6	11.4	4.39	16.2	10	0.02
H15.1	Pelagic Zone	30.0151	93.9289	3453.1	7.46	101.2	71.3	47.3	12.2	7.58	15.1	10.1	0.03
H15.2	Pelagic Zone	30.0151	93.9289	3453.1	7.36	100.3	71.2	46.9	12.1	6.11	14.6	10.5	0.04
H15.3	Pelagic Zone	30.0151	93.9289	3453.1	7.4	100.4	71.3	46.7	11.9	5.57	12.8	10.8	0.01

## Sheet: Table S2
Table S2 Depths and environmental characteristics of the vertical sampling profile at site B15 in Basomtso Lake
Site	Group	Depth	pH	EC	TDS	Salt	WT	DO	TUR	RES	NH3-N
V1.1	Epilimnion	0.5	7.46	101.2	71.3	47.3	12.2	7.58	15.1	10.1	0.03
V1.2	Epilimnion	0.5	7.36	100.3	71.2	46.9	12.1	6.11	14.6	10.5	0.04
V1.3	Epilimnion	0.5	7.4	100.4	71.3	46.7	11.9	5.57	12.8	10.8	0.01
V2.1	Epilimnion	2.5	7.44	102.5	72.5	47.1	11.9	5.47	12.2	9.78	0.14
V2.2	Epilimnion	2.5	7.32	102	72.6	47	10.9	5.4	12.3	10.3	0.18
V2.3	Epilimnion	2.5	7.39	101.4	71.9	47	10.8	5.37	12.9	10.3	0.14
V3.1	Epilimnion	5	7.42	103.3	73.4	47.6	10.5	6.87	12.9	10	0.01
V3.2	Epilimnion	5	7.32	101.8	72	46.1	10.2	6.02	12.9	10.1	0.01
V3.3	Epilimnion	5	7.26	101.8	70.9	46.8	10.9	5.67	13.1	10.5	0.01
V4.1	Metalimnion	10	7.25	107.7	76.5	49	9.9	5.48	15.6	9.63	0.01
V4.2	Metalimnion	10	7.24	107.4	76.2	48.7	9.8	5.36	15.7	9.53	0.01
V4.3	Metalimnion	10	7.28	104.7	74.4	47.9	9.8	5.39	15.1	9.75	0.01
V5.1	Metalimnion	15	7.35	107.4	76.3	49	9.6	5.19	15.4	9.89	0.03
V5.2	Metalimnion	15	7.25	106	75.4	48.6	9.5	5.08	15.4	9.53	0.03
V5.3	Metalimnion	15	7.34	108.1	76.7	49.3	9.4	5.3	15.1	10.2	0.02
V6.1	Metalimnion	25	7.28	118.2	84	53.7	9.2	5.69	17.1	8.58	0.01
V6.2	Metalimnion	25	7.32	114.8	81.5	52	9.2	5.62	16.6	9.18	0.01
V6.3	Metalimnion	25	7.27	116.5	82.7	52.8	9.1	5.18	16.7	9.1	0.01
V7.1	Metalimnion	35	7.24	136	96.5	60.6	8.6	5.35	16.9	7.91	0.01
V7.2	Metalimnion	35	7.35	133.7	94.4	59.4	8.5	5.27	17.4	7.75	0.09
V7.3	Metalimnion	35	7.29	133.7	94.7	59.8	8.4	5.16	17.5	7.55	0.04
V8.1	Hypolimnion	45	7.32	149.4	106	66.1	7.7	8.24	5.28	6.93	0.01
V8.2	Hypolimnion	45	7.24	147.2	105	65.5	7.6	5.55	4.51	7.57	0.01
V8.3	Hypolimnion	45	7.24	148.5	105	65.6	7.5	5.53	5.92	7.12	0.01
V9.1	Hypolimnion	60	7.53	124.5	88.5	55.8	6.6	5	14.4	8.53	0.04
V9.2	Hypolimnion	60	7.25	121.2	86.2	54.6	6.6	4.9	14.5	8.85	0.01
V9.3	Hypolimnion	60	7.15	112.8	86.2	54.9	6.6	4.92	17	8.33	0.09
V10.1	Hypolimnion	100	7.05	162.5	115	71.3	6.4	4.83	3.47	6.57	0.15
V10.2	Hypolimnion	100	7.28	164.8	117	72.6	6.4	4.75	4.08	6.22	0.16
V10.3	Hypolimnion	100	7.3	164.4	117	72.6	6.4	4.66	4.37	6.15	0.18
V11.1	Hypolimnion	109	7.16	168.2	120	74.2	6.5	7.74	86.3	6.05	0.12
V11.2	Hypolimnion	109	7.14	172.2	122	76.1	6.5	4.35	28.7	6.08	0.13
V11.3	Hypolimnion	109	7.06	164.4	117	72.6	6.5	4.47	58.6	6.09	0.08

## Sheet: Table S3
Table S3 Relative abundances of the top 10 dominant ciliate ASVs in horizontal and vertical communities.
ASV	Relative Abundance (Horizontal)	Relative Abundance (Vertical)
ASV1064	0.5597	0.4677
ASV1393	0.094	0.121
ASV0647	0.0279	0.172
ASV3141	0.0326	0.0121
ASV0933	0.0221	0.0277
ASV2489	0.0215	-
ASV3702	0.0215	0.0213
ASV3979	0.0174	0.022
ASV2067	0.0129	0.0205
ASV3737	0.0123	-
ASV0286	-	0.0303
ASV3955	-	0.0134
Note: “-” indicates that the ASV was not among the top 10 in that specific community.

## Sheet: Table S4
Table S4 Results of the BIOENV analysis linking environmental factors to ciliate communities in Basomtso Lake.
	Environmental factors	Explained variance
Horizontal	TUR	0.558
Horizontal	PCNM1+TUR	0.58
Horizontal	WT+PCNM1+TUR	0.592
Horizontal	Salt+PCNM1+PCNM2+TUR	0.574
Horizontal	Salt+WT+PCNM1+PCNM2+TUR	0.58
Horizontal	EC+Salt+WT+PCNM1+PCNM2+TUR	0.566
Horizontal	EC+Salt+WT+RES+PCNM1+PCNM2+TUR	0.544
Horizontal	EC+TDS+Salt+WT+RES+PCNM1+PCNM2+TUR	0.524
Horizontal	EC+TDS+Salt+WT+DO+RES+PCNM1+PCNM2+TUR	0.485
Horizontal	pH+EC+TDS+Salt+WT+DO+RES+PCNM1+PCNM2+TUR	0.457
Horizontal	pH+EC+TDS+Salt+WT+DO+RES+NH3-N+PCNM1+PCNM2+TUR	0.397
Vertical	Depth	0.524
Vertical	pH+Depth	0.523
Vertical	pH+TUR+Depth	0.499
Vertical	pH+WT+TUR+Depth	0.491
Vertical	pH+EC+TUR+NH3-N+Depth	0.488
Vertical	pH+EC+WT+TUR+NH3-N+Depth	0.486
Vertical	pH+EC+TDS+WT+TUR+NH3-N+Depth	0.48
Vertical	pH+EC+TDS+Salt+WT+TUR+NH3-N+Depth	0.471
Vertical	pH+EC+TDS+Salt+WT+TUR+RES+NH3-N+Depth	0.464
Vertical	pH+EC+TDS+Salt+WT+DO+TUR+RES+NH3-N+Depth	0.457

## Sheet: Table S5
Table S5 Mantel test results for correlations between environmental variables and the horizontal ciliate community in Basomtso Lake
spec	env	r	p.value	df_r	df_p	linetype
Horizontal	pH	0.289688	0.002	0.25 - 0.5	< 0.01	1
Horizontal	EC	0.29062	0.003	0.25 - 0.5	< 0.01	1
Horizontal	TDS	0.296034	0.008	0.25 - 0.5	< 0.01	1
Horizontal	Salt	0.322842	0.003	0.25 - 0.5	< 0.01	1
Horizontal	WT	0.351621	0.001	0.25 - 0.5	< 0.01	1
Horizontal	DO	0.275947	0.006	0.25 - 0.5	< 0.01	1
Horizontal	TUR	0.551396	0.001	≥ 0.5	< 0.01	1
Horizontal	RES	0.292162	0.004	0.25 - 0.5	< 0.01	1
Horizontal	NH3-N	-0.111098	0.94	< 0.25	≥ 0.05	2
Horizontal	PCNM1	0.103591	0.024	< 0.25	0.01 - 0.05	1
Horizontal	PCNM2	-0.0108618	0.551	< 0.25	≥ 0.05	2

## Sheet: Table S6
Table S6 Mantel test results for correlations between environmental variables and the vertical ciliate community in Basomtso Lake
spec	env	r	p.value	df_r	df_p	linetype
Vertical	pH	0.151187	0.054	< 0.25	≥ 0.05	2
Vertical	EC	0.350628	0.001	0.25 - 0.5	< 0.01	1
Vertical	TDS	0.359093	0.001	0.25 - 0.5	< 0.01	1
Vertical	Salt	0.342438	0.001	0.25 - 0.5	< 0.01	1
Vertical	WT	0.392125	0.001	0.25 - 0.5	< 0.01	1
Vertical	DO	0.155446	0.066	< 0.25	≥ 0.05	2
Vertical	TUR	0.107869	0.132	< 0.25	≥ 0.05	2
Vertical	RES	0.340895	0.001	0.25 - 0.5	< 0.01	1
Vertical	NH3-N	0.0680051	0.152	< 0.25	≥ 0.05	2
Vertical	Depth	0.558084	0.001	≥0.5	< 0.01	1

## Sheet:  Table S7
Supplementary Table S7 Indicator taxa and change points for the horizontal ciliate community identified by Threshold Indicator Taxa Analysis (TITAN) along the resistivity (RES) gradient
ASVs	ienv.cp	zenv.cp	freq	maxgrp	IndVal	obsiv.prob	zscore	purity	reliability	z.median	filter
ASV0009	1.03683	1.03683	4	1	11.15	0.282	0.43	0.6	0.45	2.20097	0
ASV0031	1.07733	1.07733	3	2	26.92	0.035	3.82	0.892	0.55	3.86227	0
ASV0032	1.0216	1.0216	4	1	29.81	0.119	1.75	0.558	0.463	2.24723	0
ASV0070	1.02633	1.02633	42	1	73.8	0.002	3.05	0.942	0.907	3.42929	0
ASV0092	1.11224	1.11224	4	2	33.25	0.037	3.56	0.973	0.685	3.93967	0
ASV0139	1.16425	1.16425	6	2	92.39	0.001	8.01	0.992	0.839	6.42785	0
ASV0146	1.16425	1.07188	13	2	77.99	0.001	7.14	0.993	0.997	7.21558	2
ASV0153	1.07733	1.07733	5	2	71.43	0.001	9.78	0.995	0.97	9.5043	2
ASV0170	1.05308	1.05308	6	2	31.92	0.001	4.22	0.928	0.8	4.07344	0
ASV0222	1.0569	1.0569	4	1	12.12	0.538	0.49	0.433	0.198	1.42001	0
ASV0244	1.12219	1.12219	6	2	96.14	0.001	9.56	0.999	0.976	8.9311	2
ASV0286	1.11224	1.03802	31	2	66.5	0.001	4.78	0.993	0.989	4.86436	2
ASV0315	1.02979	1.02979	5	1	19.49	0.078	1.44	0.573	0.65	2.74423	0
ASV0332	1.16425	1.16425	3	2	26.86	0.128	1.81	0.517	0.412	2.63836	0
ASV0338	1.16425	1.16425	8	2	79.04	0.007	5.01	0.706	0.877	4.80978	0
ASV0350	1.11224	1.11224	5	2	78.19	0.001	10.46	0.995	0.948	8.69911	0
ASV0374	1.16425	1.095	4	2	29.61	0.042	3.26	0.947	0.635	3.89791	0
ASV0428	1.02735	1.02735	3	1	26.36	0.04	3.43	0.662	0.65	4.19384	0
ASV0444	1.05115	1.05115	3	2	10.87	0.152	0.78	0.647	0.325	1.86825	0
ASV0475	1.16425	1.05499	6	2	36.12	0.002	4.75	0.996	0.94	5.39283	0
ASV0477	1.16425	1.16425	7	2	91.67	0.002	7.43	0.999	0.986	7.80751	2
ASV0484	1.095	1.07733	3	2	26.61	0.025	3.81	0.622	0.731	4.89294	0
ASV0496	1.16425	1.16425	7	2	92.72	0.001	8.14	0.991	0.951	7.36555	2
ASV0534	1.16425	1.04532	4	2	19.05	0.043	2.55	0.97	0.581	3.05363	0
ASV0550	1.16425	1.095	14	2	89.14	0.001	7.15	1	1	7.26269	2
ASV0561	1.095	1.0607	14	2	64.94	0.001	5.36	0.992	0.978	6.12644	2
ASV0581	1.02633	1.02633	6	1	46.14	0.009	4.35	0.874	0.903	4.99106	0
ASV0635	1.0216	1.0216	31	1	60.03	0.206	1.03	0.684	0.609	2.23844	0
ASV0637	1.07188	1.07188	5	2	23.29	0.086	1.99	0.604	0.575	2.80503	0
ASV0647	1.07188	1.04922	44	2	77.24	0.002	3.12	0.989	0.987	3.3254	2
ASV0660	1.02999	1.02999	7	1	20.78	0.171	1.16	0.605	0.58	2.27048	0
ASV0662	1.16425	1.095	3	2	50	0.003	8.11	0.948	0.798	7.13302	0
ASV0670	1.02735	1.02735	13	1	53.65	0.01	3.46	0.957	0.883	3.86574	0
ASV0688	1.02633	1.02735	3	1	42.86	0.003	7.81	0.956	0.822	7.26988	0
ASV0704	1.06629	1.05308	12	2	60.46	0.001	5.09	0.986	0.976	5.57877	2
ASV0733	1.16425	1.095	22	2	77.41	0.007	4.07	0.975	0.984	4.59866	2
ASV0824	1.16425	1.16425	3	2	64.02	0.001	5.9	0.953	0.718	5.44857	0
ASV0826	1.16425	1.16425	11	2	41.07	0.106	1.36	0.524	0.713	2.93519	0
ASV0865	1.12219	1.12219	8	2	69.13	0.001	5.2	1	0.984	6.04696	2
ASV0892	1.095	1.095	3	2	31.71	0.026	4.33	0.953	0.623	4.3166	0
ASV0933	1.0216	1.0216	43	2	69.83	0.313	0.62	0.511	0.48	1.81122	0
ASV0940	1.0216	1.03802	15	1	34.15	0.062	1.79	0.73	0.765	2.99717	0
ASV0948	1.16425	1.07733	4	2	57.14	0.001	8.9	0.989	0.909	8.93823	0
ASV0976	1.04922	1.04922	3	2	16.67	0.037	2.78	0.947	0.509	2.67316	0
ASV0987	1.02489	1.02489	3	1	39.69	0.022	5.25	0.808	0.688	4.96898	0
ASV1026	1.12219	1.04532	30	1	48.48	0.097	1.48	0.561	0.669	2.39353	0
ASV1041	1.16425	1.11224	11	2	75.2	0.001	6.38	0.995	0.966	6.09776	2
ASV1064	1.16425	1.16425	45	1	83.8	0.005	2.89	0.526	0.927	3.28452	0
ASV1090	1.0569	1.0569	4	2	33.33	0.007	4.81	0.984	0.872	5.23282	0
ASV1105	1.16425	1.095	4	2	30.09	0.025	3.5	0.979	0.735	4.22139	0
ASV1115	1.16425	1.16425	3	2	30.6	0.014	1.75	0.514	0.456	2.69778	0
ASV1122	1.04922	1.04922	15	2	39.38	0.079	1.58	0.746	0.631	2.39512	0
ASV1129	1.16425	1.04532	26	2	58.43	0.003	3.88	0.983	0.98	4.57996	2
ASV1133	1.02999	1.02999	3	1	16.11	0.073	1.94	0.73	0.462	2.36814	0
ASV1223	1.07188	1.07188	3	2	23.57	0.045	3.29	0.654	0.629	3.77111	0
ASV1224	1.16425	1.16425	5	2	96.31	0.002	8.58	0.996	0.947	8.10843	0
ASV1248	1.0216	1.0216	3	1	23.93	0.184	1.27	0.447	0.45	2.51144	0
ASV1252	1.07188	1.07188	4	2	23.82	0.028	2.85	0.685	0.622	3.05227	0
ASV1313	1.02633	1.02633	5	1	48.72	0.002	5.31	0.817	0.865	5.61651	0
ASV1393	1.0588	1.0588	45	2	79.27	0.002	2.94	0.978	0.95	3.00242	2
ASV1401	1.0569	1.0569	8	1	24.24	0.126	1.34	0.679	0.363	1.71554	0
ASV1429	1.07733	1.05308	18	2	73.9	0.001	7.12	0.999	1	7.55992	2
ASV1430	1.095	1.095	11	2	71.34	0.001	5.91	1	0.999	6.51175	2
ASV1439	1.095	1.095	9	2	61	0.001	5.12	0.983	0.934	5.26163	0
ASV1440	1.02489	1.02489	3	1	38.29	0.001	4.7	0.779	0.707	4.77674	0
ASV1454	1.12219	1.12219	4	2	47.5	0.011	4.89	0.91	0.734	4.56578	0
ASV1529	1.02938	1.02938	5	1	44.03	0.001	6.19	0.977	0.911	5.86391	0
ASV1586	1.11224	1.11224	4	2	35.2	0.058	3.59	0.901	0.529	3.56173	0
ASV1639	1.02633	1.02633	3	1	32.43	0.017	4.58	0.804	0.671	4.40178	0
ASV1646	1.02633	1.02938	5	1	43.3	0.002	5.96	0.948	0.915	6.00393	0
ASV1685	1.12219	1.04532	20	2	47.92	0.01	3.28	0.931	0.89	3.95286	0
ASV1699	1.16425	1.05499	3	2	23.08	0.022	3.83	0.963	0.653	4.30951	0
ASV1707	1.16425	1.16425	40	2	76.66	0.035	1.99	0.689	0.688	2.32219	0
ASV1720	1.16425	1.07733	4	2	25.73	0.041	2.74	0.953	0.625	3.6308	0
ASV1735	1.16425	1.16425	3	2	25.23	0.182	1.5	0.741	0.417	2.48399	0
ASV1760	1.16425	1.02633	3	1	27.86	0.043	3.59	0.596	0.692	5.0111	0
ASV1775	1.07188	1.07188	5	2	31.77	0.034	3.05	0.78	0.752	3.95182	0
ASV1783	1.095	1.02979	10	2	24.22	0.136	0.91	0.609	0.392	1.69403	0
ASV1790	1.12219	1.04139	29	2	43.39	0.178	0.89	0.596	0.613	2.24477	0
ASV1803	1.095	1.095	5	2	83.33	0.001	11.41	0.989	0.97	10.5533	2
ASV1828	1.04532	1.04532	7	1	22.88	0.036	2.22	0.869	0.605	2.49864	0
ASV1852	1.095	1.095	10	2	75.58	0.001	6.58	1	0.994	6.96052	2
ASV1863	1.16425	1.03683	34	1	55.72	0.165	0.99	0.595	0.57	2.16144	0
ASV1865	1.16425	1.16425	10	2	49.75	0.095	1.88	0.454	0.748	3.21392	0
ASV1882	1.12219	1.0588	8	2	44.87	0.001	4.93	0.98	0.953	6.18597	2
ASV1897	1.02735	1.02735	9	1	51.77	0.009	4.49	0.842	0.933	4.51618	0
ASV1915	1.0216	1.03802	3	1	16.67	0.064	2.5	0.954	0.557	3.33047	0
ASV1926	1.07188	1.07188	8	2	84.55	0.001	9.74	1	0.998	10.1616	2
ASV1931	1.095	1.095	21	2	72.76	0.004	3.65	0.989	0.961	4.31006	2
ASV1932	1.04532	1.04532	4	2	12.27	0.216	0.79	0.651	0.212	1.50282	0
ASV1945	1.02735	1.02735	7	1	55.93	0.003	6.87	0.971	0.952	6.18663	1
ASV1998	1.16425	1.16425	3	2	63.82	0.008	5.34	0.822	0.622	5.02465	0
ASV2027	1.07188	1.07188	9	2	26.95	0.1	1.2	0.494	0.699	2.73472	0
ASV2067	1.095	1.095	40	2	80.14	0.006	2.87	0.953	0.914	3.08473	0
ASV2079	1.07188	1.07188	8	2	51.87	0.003	4.85	0.815	0.966	5.54016	0
ASV2086	1.12219	1.11224	4	2	58.72	0.002	8.2	0.986	0.887	7.57505	0
ASV2093	1.16425	1.16425	6	2	89.05	0.001	7.84	0.999	0.963	7.34837	2
ASV2136	1.07188	1.07188	12	2	96.2	0.001	9.69	0.999	0.999	9.26156	2
ASV2165	1.07188	1.04727	9	2	34.24	0.009	3.54	0.981	0.918	4.35828	0
ASV2186	1.05308	1.05308	7	1	22.58	0.123	1.73	0.844	0.51	2.22112	0
ASV2218	1.05499	1.05499	5	2	27.1	0.011	3.43	0.955	0.718	3.73114	0
ASV2253	1.02489	1.02489	3	1	38.52	0.013	4.75	0.783	0.7	4.80196	0
ASV2280	1.0216	1.0216	3	1	28.28	0.118	1.72	0.494	0.464	2.58086	0
ASV2314	1.16425	1.07188	10	2	59.22	0.001	5.33	0.995	0.972	5.88098	2
ASV2349	1.0216	1.05308	4	2	15.76	0.056	1.85	0.566	0.622	3.5986	0
ASV2361	1.16425	1.16425	7	2	94.63	0.001	7.33	0.984	0.907	6.73837	0
ASV2371	1.16425	1.16425	4	2	29.97	0.073	1.44	0.489	0.489	2.72886	0
ASV2400	1.16425	1.16425	3	2	26.29	0.203	1.58	0.722	0.388	2.47289	0
ASV2421	1.095	1.095	6	2	43.94	0.012	4.05	0.931	0.795	4.63838	0
ASV2489	1.02633	1.04139	45	1	62.64	0.001	4.41	0.999	0.999	5.06714	1
ASV2506	1.16425	1.06629	6	2	53.03	0.001	7.23	0.993	0.947	7.51241	0
ASV2528	1.16425	1.16425	3	2	65.7	0.008	6.09	0.868	0.594	5.45721	0
ASV2539	1.04532	1.04532	8	1	27.66	0.025	2.45	0.881	0.662	2.61867	0
ASV2541	1.02938	1.02938	3	1	33.33	0.006	5.65	0.962	0.767	5.20145	0
ASV2587	1.02633	1.02938	6	1	42.96	0.001	5.13	0.93	0.911	5.46869	0
ASV2631	1.07188	1.07188	7	2	30.83	0.028	2.48	0.643	0.812	3.64783	0
ASV2703	1.02959	1.05308	4	1	12.9	0.258	0.82	0.762	0.334	1.69654	0
ASV2704	1.12219	1.04532	12	2	36.37	0.009	3.13	0.984	0.878	3.76893	0
ASV2706	1.16425	1.07733	4	2	42.03	0.001	5.33	0.96	0.789	5.6834	0
ASV2785	1.02346	1.02346	3	1	18.87	0.265	1.01	0.469	0.333	2.23931	0
ASV2865	1.07188	1.07188	3	2	24.41	0.025	3.69	0.689	0.691	4.00107	0
ASV2871	1.0216	1.03802	8	1	18.79	0.184	0.86	0.517	0.735	3.13493	0
ASV2880	1.02633	1.02938	8	1	39.17	0.005	3.41	0.819	0.907	4.17743	0
ASV2902	1.07188	1.04532	7	2	28.9	0.009	3.18	0.962	0.783	3.38435	0
ASV2906	1.16425	1.04922	3	2	16.67	0.046	2.68	0.949	0.546	3.10685	0
ASV2922	1.12219	1.11224	4	2	58.95	0.003	7.28	0.986	0.826	7.55495	0
ASV3056	1.16425	1.16425	3	2	65	0.007	5.59	0.959	0.664	5.20386	0
ASV3061	1.02959	1.02959	7	2	20	0.319	0.83	0.52	0.399	1.84101	0
ASV3064	1.02938	1.02938	3	1	21.12	0.03	2.79	0.742	0.528	3.11914	0
ASV3096	1.11224	1.11224	3	2	38.4	0.011	4.43	0.952	0.738	4.99736	0
ASV3113	1.16425	1.16425	5	2	95.64	0.001	8.21	0.993	0.88	7.41202	0
ASV3141	1.16425	1.02938	43	1	81.62	0.031	1.8	0.831	0.801	2.26428	0
ASV3186	1.095	1.095	3	2	31.4	0.026	4.16	0.953	0.622	4.32265	0
ASV3202	1.07188	1.04727	7	2	36.84	0.002	5.07	0.998	0.982	5.56763	2
ASV3221	1.0216	1.07188	7	2	28.39	0.056	2.09	0.617	0.713	3.06945	0
ASV3250	1.07188	1.07188	3	2	21.96	0.04	3.44	0.954	0.549	3.29195	0
ASV3271	1.02938	1.02938	3	1	21.05	0.046	2.59	0.834	0.524	2.78102	0
ASV3278	1.04922	1.04922	3	2	10	0.361	0.63	0.647	0.25	1.59777	0
ASV3304	1.16425	1.16425	9	2	49.12	0.078	2.15	0.752	0.922	4.00732	0
ASV3315	1.16425	1.16425	3	2	29.17	0.121	2.01	0.624	0.315	2.02251	0
ASV3434	1.095	1.095	3	2	30.61	0.036	4.31	0.95	0.579	4.07915	0
ASV3490	1.11224	1.11224	3	2	38.92	0.001	4.51	0.874	0.62	4.46584	0
ASV3501	1.16425	1.11224	4	2	58.54	0.002	7.53	0.874	0.865	6.98083	0
ASV3516	1.02489	1.02489	3	1	18.18	0.119	1.31	0.539	0.388	2.18154	0
ASV3517	1.16425	1.16425	5	2	20.74	0.307	0.36	0.603	0.347	1.92376	0
ASV3524	1.07188	1.07188	3	2	23.79	0.048	3.77	0.89	0.485	2.75992	0
ASV3529	1.16425	1.16425	3	2	100	0.001	10.23	0.946	0.782	9.20747	0
ASV3564	1.16425	1.16425	10	2	92.97	0.001	6.53	0.999	0.978	6.33256	2
ASV3594	1.04139	1.04139	3	2	12.5	0.229	1.44	0.817	0.215	1.55554	0
ASV3655	1.11224	1.095	3	2	50	0.001	8.88	0.947	0.819	7.95145	0
ASV3671	1.16425	1.16425	11	2	86.27	0.003	4.99	1	0.992	5.81422	2
ASV3702	1.095	1.05308	42	2	68.65	0.004	3.37	0.989	0.979	4.23997	2
ASV3730	1.02489	1.02489	6	1	45	0.015	3.83	0.673	0.86	4.18595	0
ASV3737	1.16425	1.16425	44	1	67.1	0.218	0.97	0.501	0.581	2.10078	0
ASV3759	1.16425	1.05499	4	2	20.85	0.047	2.66	0.887	0.557	3.18299	0
ASV3809	1.07188	1.07188	4	2	23.8	0.035	2.47	0.697	0.655	3.1948	0
ASV3811	1.16425	1.16425	3	2	29.17	0.121	1.92	0.821	0.37	2.32362	0
ASV3816	1.16425	1.16425	6	2	89.56	0.003	7.29	0.956	0.922	6.65642	0
ASV3842	1.095	1.095	10	2	95.05	0.001	8.45	0.998	0.989	8.78771	2
ASV3888	1.0216	1.02489	7	1	54.34	0.01	4.48	0.981	0.918	5.09856	0
ASV3892	1.04139	1.04139	15	1	49.33	0.001	4.34	0.982	0.965	4.79602	1
ASV3906	1.16425	1.11224	12	2	68.47	0.003	5.16	0.951	0.897	5.04348	0
ASV3910	1.0216	1.04532	10	1	40	0.002	4.37	0.994	0.974	4.41074	1
ASV3930	1.095	1.05308	4	2	25	0.014	3.98	0.987	0.796	4.67444	0
ASV3948	1.095	1.095	11	2	57.78	0.004	4.17	0.99	0.912	4.3555	0
ASV3955	1.05499	1.05499	4	2	20.95	0.046	2.71	0.974	0.636	3.29572	0
ASV3963	1.11224	1.11224	11	2	71.57	0.002	5.79	0.97	0.961	5.57728	2
ASV3979	1.095	1.095	43	2	65.66	0.138	1.24	0.608	0.608	2.17944	0
ASV3997	1.16425	1.16425	8	2	92.89	0.001	6.67	0.936	0.959	6.30791	0

## Sheet: Table S8
Supplementary Table S8 Indicator taxa and change points for the vertical ciliate community identified by Threshold Indicator Taxa Analysis (TITAN) along the water temperature (WT) gradient
ASVs	ienv.cp	zenv.cp	freq	maxgrp	IndVal	obsiv.prob	zscore	purity	reliability	z.median	filter
ASV0070	10.65	9.2	25	2	67.31	0.004	3.99	1	1	4.72691	2
ASV0077	8.55	8.55	3	1	21.43	0.052	2.49	0.92	0.396	2.33834	0
ASV0146	9.85	9.85	7	2	33.09	0.048	2.19	0.848	0.66	2.71624	0
ASV0170	6.5	8.85	13	2	33.92	0.18	0.96	0.41	0.608	2.37131	0
ASV0286	10.05	10.05	33	1	70.54	0.008	3.31	0.814	0.968	3.90267	0
ASV0315	9.8	9.8	14	1	63.64	0.008	4.34	0.996	0.988	4.60914	1
ASV0383	6.5	7.05	9	1	47.29	0.012	3.03	0.982	0.89	4.44586	0
ASV0475	6.5	6.5	4	1	35.6	0.048	2.8	0.738	0.588	2.87704	0
ASV0534	6.5	6.55	18	1	85.51	0.004	4.2	0.988	0.956	4.55407	1
ASV0558	6.6	8.85	11	1	44.77	0.024	2.76	0.93	0.822	3.45013	0
ASV0561	10.65	10.35	4	2	50	0.004	6.34	0.986	0.918	6.78106	0
ASV0635	10.9	10.9	4	2	59.01	0.004	7.39	0.978	0.92	6.80504	0
ASV0647	10.65	10.35	33	1	86.95	0.004	5.67	0.996	0.998	5.96159	1
ASV0660	10.65	9.2	6	2	37.5	0.008	3.79	0.992	0.896	4.49671	0
ASV0733	10.65	10.65	9	2	40.7	0.04	2.07	0.768	0.73	2.96703	0
ASV0795	6.55	7.05	5	1	41.64	0.012	4.03	1	0.898	5.17149	0
ASV0824	9.15	9.15	3	1	18.75	0.116	1.88	0.842	0.26	1.90147	0
ASV0881	6.5	6.5	5	1	53.16	0.02	4.32	0.89	0.7	4.14769	0
ASV0933	10.65	9.3	33	2	74.25	0.012	3.04	0.994	0.974	3.42991	2
ASV0935	6.55	6.55	5	1	46.93	0.024	3.84	0.842	0.76	4.06159	0
ASV0940	10.65	10.65	3	2	42.86	0.008	5.39	0.956	0.792	5.79791	0
ASV0973	6.6	6.6	4	1	39.71	0.028	3.68	0.94	0.674	4.18948	0
ASV0976	8.85	8.85	5	2	19.16	0.228	0.94	0.646	0.268	1.71255	0
ASV0977	7.05	7.05	5	1	55.56	0.004	6.73	0.998	0.964	6.945	1
ASV1019	6.5	6.5	3	1	16.27	0.184	0.36	0.472	0.24	1.50674	0
ASV1026	10.65	10.35	5	2	62.5	0.004	7.25	0.998	0.964	8.07937	2
ASV1064	10.65	9.2	33	2	89.2	0.004	4	1	1	4.04071	2
ASV1129	10.65	8.55	17	2	59.02	0.012	3.62	0.968	0.938	4.19897	0
ASV1199	6.6	6.6	9	1	37.77	0.072	1.45	0.722	0.42	1.75425	0
ASV1393	9.2	8.85	33	2	85.47	0.004	5.48	1	1	5.06755	2
ASV1685	10.65	10.35	4	2	50	0.004	6.55	0.992	0.92	6.68995	0
ASV1715	10.65	10.65	5	1	19.23	0.568	0.29	0.624	0.364	1.72204	0
ASV1731	7.05	7.05	9	1	36.28	0.06	1.8	0.84	0.584	2.41381	0
ASV1758	10.05	10.05	12	1	29.81	0.28	0.42	0.596	0.396	1.82313	0
ASV1779	6.6	6.6	9	1	61.99	0.012	4.29	0.914	0.81	4.06789	0
ASV1782	6.6	7.05	8	1	63.44	0.004	5.66	0.98	0.97	6.23667	1
ASV1790	10.65	10.65	23	2	67.24	0.024	2.9	0.976	0.884	3.41927	0
ASV1882	10.9	10.9	3	2	60	0.004	9.96	0.958	0.82	7.50063	0
ASV1931	10.85	7.65	27	1	57.94	0.144	1.35	0.842	0.652	2.52569	0
ASV1932	6.55	6.55	12	2	44.44	0.128	1.61	0.784	0.602	2.30127	0
ASV1958	8.85	8.85	9	1	47.58	0.008	3.83	0.974	0.916	3.91494	0
ASV2067	10.65	9.2	29	2	87.26	0.004	3.37	1	0.998	3.68994	2
ASV2068	6.6	6.6	10	1	63.78	0.004	4.43	0.988	0.942	5.0621	0
ASV2079	6.6	8.45	8	2	30.12	0.1	1.58	0.71	0.514	2.25659	0
ASV2093	9.2	9.2	4	2	17.03	0.288	0.67	0.674	0.256	1.63659	0
ASV2136	6.5	6.5	5	1	26.05	0.168	0.9	0.57	0.396	1.93279	0
ASV2165	6.5	6.5	4	1	37.16	0.048	3.19	0.822	0.518	2.98417	0
ASV2309	6.6	6.6	3	1	22.51	0.092	1.83	0.594	0.442	2.46462	0
ASV2314	6.6	9.55	10	1	32.5	0.088	1.59	0.62	0.522	2.14104	0
ASV2421	10.85	10.85	28	1	66.17	0.02	2.55	0.718	0.892	3.42618	0
ASV2489	6.6	8.45	33	2	60.99	0.004	3.18	0.978	0.9	3.63166	0
ASV2535	6.5	6.5	5	1	37.49	0.06	2.22	0.734	0.464	2.14914	0
ASV2580	6.5	6.5	3	1	38.29	0.032	3.57	0.794	0.578	3.06368	0
ASV2598	9.3	9.3	3	2	20	0.1	2.03	0.914	0.388	2.2867	0
ASV2647	6.55	6.55	3	1	50	0.016	5.42	0.946	0.78	5.87523	0
ASV2706	6.5	6.5	7	1	33.94	0.124	1.27	0.828	0.546	2.14569	0
ASV2729	6.6	6.6	3	1	42.86	0.004	5.9	0.96	0.744	5.02299	0
ASV2880	6.6	6.6	12	1	49.79	0.04	2.33	0.854	0.566	2.29065	0
ASV2896	8.85	8.85	4	1	26.67	0.036	2.97	0.97	0.556	2.8556	0
ASV3061	10.85	10.65	3	2	42.86	0.004	6.32	0.958	0.798	6.36511	0
ASV3062	8.55	8.55	5	2	26.32	0.096	2.01	0.932	0.526	2.52901	0
ASV3113	6.6	7.05	14	1	68.96	0.008	4.03	0.986	0.932	4.81152	0
ASV3141	6.5	6.55	32	2	81.7	0.004	3.59	0.998	0.99	3.92124	2
ASV3190	6.55	6.55	5	1	47.54	0.02	3.66	0.96	0.712	3.85772	0
ASV3387	7.05	7.05	3	1	19.99	0.064	1.7	0.736	0.49	2.68944	0
ASV3517	6.55	7.05	7	1	39.51	0.024	2.66	0.932	0.816	3.87294	0
ASV3652	6.55	6.55	14	1	69.33	0.008	3.76	0.966	0.894	4.17038	0
ASV3662	6.55	6.55	4	1	45.81	0.016	4.25	0.87	0.736	4.50979	0
ASV3702	10.65	10.35	30	2	84.03	0.004	3.28	0.994	0.982	3.65165	2
ASV3737	10.65	9.2	32	2	78.12	0.004	4.49	1	0.998	4.63374	2
ASV3759	6.55	6.55	10	1	56.48	0.012	3.19	0.968	0.832	3.81665	0
ASV3816	10.85	10.85	28	1	91.2	0.004	6.04	1	0.998	6.34135	1
ASV3842	10.65	10.35	3	2	37.5	0.012	5.63	0.964	0.782	5.40464	0
ASV3955	10.65	10.35	27	1	94.92	0.004	5.79	1	1	6.29113	1
ASV3979	9.3	9.2	32	2	73.47	0.004	3.69	0.992	0.984	3.76053	2
